# Supplementary material for: The Sensitivity of Structure to Ionic Radius and Reaction Stoichiometry: A Crystallographic Study of Metal Coordination and Hydrogen Bonding in Barbiturate Complexes of All Five Alkali Metals Li–Cs
Source: Molecules. 2024 Mar 27;29(7):1495. doi: 10.3390/molecules29071495 (PMC11012986; doi:10.3390/molecules29071495)
Supplement: Supplementary file 1 [file molecules-29-01495-s001.zip]

Archive with 1 entries (1 files):
- molecules-2927780-supplementary.pdf
